# Supplementary material for: ChemMaps: Towards an approach for visualizing the chemical space based on adaptive satellite compounds
Source: F1000Res. 2017 Aug 4;6:Chem Inf Sci-1134. Originally published 2017 Jul 17. [Version 2] doi: 10.12688/f1000research.12095.2 (PMC5538041; doi:10.12688/f1000research.12095.2)
Supplement: This file contains the six compound datasets used in this work in SDF format — No special software is required to open the SDF files. Any commercial or free software capable of reading SDF files will open the data sets supplied. [file f1000research-6-13342-s0000.tgz]

Archive with 1 entries (1 files):
- 850756ab-d517-4c87-bb16-31622be7aeda_Dataset_1.zip
