# Supplementary material for: ChemMaps: Towards an approach for visualizing the chemical space based on adaptive satellite compounds
Source: F1000Res. 2017 Aug 4;6:Chem Inf Sci-1134. Originally published 2017 Jul 17. [Version 2] doi: 10.12688/f1000research.12095.2 (PMC5538041; doi:10.12688/f1000research.12095.2)
Supplement: Supplementary file 2 [file f1000research-6-13342-s0001.tgz]

Archive with 1 entries (1 files):
- b042f77d-79fa-44a6-a392-b37fb42c9df1.pdf
